# Supplementary material for: Exploring the Role of GGA2 in Cancer Progression: Pan-Cancer Bioinformatics and Experimental Validation in Prostate Cancer
Source: Int J Mol Sci. 2026 Mar 23;27(6):2905. doi: 10.3390/ijms27062905 (PMC13026977; doi:10.3390/ijms27062905)
Supplement: Supplementary file 1 [file ijms-27-02905-s001.zip]

Archive with 10 entries (10 files):
- Supplementary Figures.pdf
- Supplementary Tables.pdf
- Figure S1.jpg
- Figure S2.jpg
- Figure S3.jpg
- Figure S4.jpg
- Figure S5.jpg
- Figure S6.jpg
- Figure S7.jpg
- Figure S8.jpg
